# Supplementary material for: Aspergillus niger uses the peroxisomal CoA-dependent β-oxidative genes to degrade the hydroxycinnamic acids caffeic acid, ferulic acid, and p-coumaric acid
Source: Appl Microbiol Biotechnol. 2021 May 5;105(10):4199–211. doi: 10.1007/s00253-021-11311-0 (PMC8140964; doi:10.1007/s00253-021-11311-0)
Supplement: Supplementary file 2 — (XLSX 34 kb) [file 253_2021_11311_MOESM2_ESM.xlsx]

## Sheet: Sheet1
Supplemental materials
Applied Microbiology and Biotechnology
Title:	Aspergillus niger uses the peroxisomal CoA-dependent β-oxidative genes to degrade the hydroxycinnamic acids caffeic acid, ferulic acid and p-coumaric acid
Authors:	Ronnie J.M. Lubbers,a Adiphol Dilokpimol, a Jaap Visser a, Ronald P. de Vries a,#
	a Fungal Physiology, Westerdijk Fungal Biodiversity Institute & Fungal Molecular Physiology, Utrecht University, Uppsalalaan 8, Utrecht, 3584CT, The Netherlands.
	# Corresponding author
Contains four tables

## Sheet: Table S1
Supplemental table S1. Primers used in this study. Sequences in red are overlapping with pyrG
Primer	Sequence (5'-3')	Addition information
5989-5'F	GAGTTTCGGCTCGGTACCAAAC	5' flank
5989-5'R-pyrG	gcacttaccttcgcattttctggtatattCTTCTTCTGCAGGTTCACGCTC
5989-3'F-pyrG	cctgtgttggttctcaggaactgcgaatatGTCTCAATAGAATACCAGCCGCTC	3' flank
5989-3'R	TCTGCTTCGTGTACACCCAG
5989-Check-F	GCTCTATAAGATGCTGGAACGG	Verification of knockout
5989-Check-R	TGCCACTCGCGACTATGC
5990-5'F	CCGTCCAGTGGTGGGGATTAC	5' flank
5990-5'R-pyrG	gcacttaccttcgcattttctggtatattCTGCTTCTCTCTTTCCTCGTTTGG
5990-3'F-pyrG	cctgtgttggttctcaggaactgcgaatatAGCCTCCACAATGACGATTCTAC	3' flank
5990-3'R	CGTAGCTTGGATGGTGAGTGT
5990-Check-F	GGCAGGTGATTACACTGGC	Verification of knockout
5990-Check-R	CCTTACTCAGACCGAACTTGG
672-5'F	CCATTTAGACCGAGGAAGAAAGGC	5' flank
672-5'R-pyrG	gcacttaccttcgcattttctggtatattGAAGCTCGGAGGTTTGTTCG
672-3'F-pyrG	cctgtgttggttctcaggaactgcgaatatGATTGTTCTGGGTTCGACTGC	3' flank
672-3'R	CAATGAGGCTATGCTGCATCCG
672 check F	GCGAAGCCATCATTGAAACCG	Verification of knockout
672 check R	TCGCAATGATGTTGTACTTGGC
621-5'F	CGATGACGAATGTCTTGTCGG	5' flank
621-5'R-pyrG	gcacttaccttcgcattttctggtatattCGGATGGACTGGACGAGC
621-3'F-pyrG	cctgtgttggttctcaggaactgcgaatatAGCAGTAGTGAGATTTTCCCGG	3' flank
621-3'R	GAACACGGAGGACCTGAAGC
621 check F	CGTTCCAATCCGAAGTGC	Verification of knockout
621 check R	GAGACTGGTTTCAGGATCCG
1539-5'F	CGTTCCTTGTTTTGGTGCAGC	5' flank
1539-5'R-pyrG	gcacttaccttcgcattttctggtatattGCAATAGTCTGGAGGAGATCAGC
1539-3'F-pyrG	cctgtgttggttctcaggaactgcgaatatGCATCGACCGGTAGATAGAGC	3' flank
1539-3'R	CAGGATACGAAGCTGGGACG
1539 Check F	CTTGATCCTCATCCTCGACATCG	Verification of knockout
1539 check R	CCGTCTGCATCCAAAACGC
2735-5'F	GAAGTACCGCAGGATCTTATCCGG	5' flank
2735-5'R-pyrG	gcacttaccttcgcattttctggtatattCGAGACAGGTAAGGAGTTGAAACACAG
2735-3'F-pyrG	cctgtgttggttctcaggaactgcgaatatGCTTTGACGACGAGGACACATGCCG	3' flank
2735-3'R	TGTCAGCAAGTAAGTACTCCGGC
2735 F	GAACTGACACCGGTGATTGACG	Verification of knockout
2735 R	GCTGGCATCGAAGATGCATGC
6009-5'F	CCTTCATTGTTTCGAAATGGGTATTGCG	5' flank
6009-5'R-pyrG	gcacttaccttcgcattttctggtatattGCACGTGTCTTTTCTGATTAGGTTGC
6009-3'F-pyrG	cctgtgttggttctcaggaactgcgaatatGCCTTGGCGCATAATGATAGAAAGCAA	3' flank
6009-3'R	CAAGACTACTTGATCGTTGTAGCGC
6009 F	CAAGATGCCAGCACCTAGCG	Verification of knockout
6009 R	AGGTTCTGGAGGTAATTGCATTGC

## Sheet: Table S2
Supplemental table S2. Fungal genomes used for the phylogentic study of HcsA, FoxA and KatA. Genomes were obtained from JGI mycocosm (https://mycocosm.jgi.doe.gov/mycocosm/home).
			Number of BLAST hitsa
Phylum	Clade	Fungi	HcsA	FoxA	KatA
Ascomycota	Dothideomycetes	Cladosporium fulvum v1.0	4	2	5
Ascomycota	Dothideomycetes	Mycosphaerella graminicola v2.0	3	1	4
Ascomycota	Dothideomycetes	Westerdykella ornata CBS 379.55 v1.0	3	1	4
Ascomycota	Dothideomycetes	Alternaria alternata ATCC11680	4	1	4
Ascomycota	Dothideomycetes	Phyllosticta citricarpa CBS 127454 v1.0	2	1	4
Ascomycota	Dothideomycetes	Phyllosticta capitalensis CBS 128856 v1.0	3	1	3
Ascomycota	Eurotiomycetes	Aspergillus carbonarius ITEM 5010	3	1	7
Ascomycota	Eurotiomycetes	Aspergillus clavatus NRRL 1	4	1	5
Ascomycota	Eurotiomycetes	Aspergillus luchuensis CBS 106.47 v1.0	3	1	5
Ascomycota	Eurotiomycetes	Aspergillus japonicus CBS 114.51 v1.0	3	1	5
Ascomycota	Eurotiomycetes	Aspergillus nidulans	3	1	6
Ascomycota	Eurotiomycetes	Aspergillus niger NRRL3	3	1	5
Ascomycota	Eurotiomycetes	Aspergillus oryzae RIB40	3	1	5
Ascomycota	Eurotiomycetes	Penicillium chrysogenum Wisconsin 54-1255	3	1	5
Ascomycota	Eurotiomycetes	Penicillium italicum PHI-1	3	1	5
Ascomycota	Eurotiomycetes	Paecilomyces variotii CBS 101075 v1.0	3	1	6
Ascomycota	Eurotiomycetes	Talaromyces stipitatus ATCC 10500	3	1	7
Ascomycota	Leotiomycetes	Botrytis cinerea v1.0	2	1	5
Ascomycota	Pezizomycetes	Tuber borchii Tbo3840 v1.0	1	1	4
Ascomycota	Saccharomycotina	Saccharomyces cerevisiae S288C	1	1	2
Ascomycota	Saccharomycotina	Debaryomyces hansenii	1	1	4
Ascomycota	Saccharomycotina	Dekkera bruxellensis CBS 2499 v2.0	1	1	2
Ascomycota	Sordariomycetes	Verticillium dahliae VdLs.17	1	1	7
Ascomycota	Sordariomycetes	Fusarium graminearum v1.0	1	1	4
Ascomycota	Sordariomycetes	Fusarium oxysporum	1	2	8
Ascomycota	Sordariomycetes	Magnaporthe grisea v1.0	2	1	4
Ascomycota	Sordariomycetes	Myceliophthora thermophila (Sporotrichum thermophile) v2.0	1	1	5
Ascomycota	Sordariomycetes	Neurospora crassa OR74A v2.0	1	1	3
Ascomycota	Sordariomycetes	Podospora anserina S mat+	1	1	3b
Ascomycota	Sordariomycetes	Trichoderma reesei v2.0	1	1	4
Ascomycota	Sordariomycetes	Trichoderma harzianum CBS 226.95 v1.0	1	1	4
Basidiomycota	Agaricomycotina	Agaricus bisporus var bisporus (H97) v2.0	0	1	3
Basidiomycota	Agaricomycotina	Dichomitus squalens CBS464.89 v1.0	0	1	4
Basidiomycota	Agaricomycotina	Phanerochaete chrysosporium RP-78 v2.2	0	1	5
Basidiomycota	Agaricomycotina	Pleurotus ostreatus PC15 v2.0	0	1	4
Basidiomycota	Agaricomycotina	Postia placenta MAD-698-R-SB12 v1.0	0	1	3
Basidiomycota	Agaricomycotina	Trametes versicolor v1.0	0	1	4
Basidiomycota	Ustilaginomycotina	Ustilago maydis v2.0	1	1	5
Basidiomycota	Ustilaginomycotina	Sporisorium reilianum SRZ2	1	1	5
		Total:	71	41	174
a Cutoff of E-40 was used
b Species was removed from analysis since multiple hits were incomplete

## Sheet: Table S3
Supplemental table S3. Corrected amino acid sequences used in phylogenetic analysis.
	Amino acid sequence
FoxA homologs
Tuber borchii 1102499	MSSNTLEEVLRFDGKVVVVTGAGGGLGRAYALFFGSRGASVVVNDLGGSFKGEGNSTKAADVVVNEIKKAGGKAVANYDSVEFGEKIIETAVRAFGTIHILINNAGILRDIAFRNMKDDDWNLIMKVHVKGSYKCARAAWPIFKEQRYGRIINTTSAAGLFGSFGQTNYAAAKLAMVGFSETLAREGAKYNILCNAIAPIAASRMTETVMPPEALETLKPEWVVPLVAVLVHESNDEESGSIFEVGGGHIAKLRWERSKGALLKTDSSLTPSALLRKWNDVNDFSTCEHPSGPANFMELLELASELGANEQGEAVSFKDKVVVVTGAGAGLGRAYALLFAKLGASVVVNDVMNPDSTVNEIRKASGKATGSKHSVEDGEAVIETAVKTFGTVHIVINNA…
HscA homologs
Aspergillus oryzae 670	MPLPLPDIPLSIATPAVATTLAYLNAKYSLFYDVTLIGGLIKSIFKSRLAERRDHLNLFYVLEQHALAPATKDNQFIVYNGRAWTFHETYVMALRYGAWLKKAHGIKPKEIVAMDFMNSSTFIFLLLGLWSIGAVPAFINYNLSGKPLTHCVRTSTARLLVVDEEIRQQFTPEQMETLGSPEFREGGGSVDVVFLTPEVESQIMQMEATREDDSVRNGPALRDLALLIYTSGTTGLPKPAIVSWRKCWSGGTFVAHWLGLAKNDRFFTCMPLYHSSASILGFVTCLMSGSTLIIGRKFSARNFWREARENQATIVQYVGETLRYLMAVPPEIDAVTGEDLDKKHNVRAVFGNGLRPDIWGRFKERFNVPTIAEFYSATEGTSGSWNLSSNDFTAGAIGR…
Aspergillus nidulans 4706 (AN6649)	MALATASALTLAAYLDAKFHLTKDLRTLLVAASAARRHSQDESKGRLNAWYFFDATASQYPDALAIWSREGIYTFRETRDRAAQYAHFFLSRGVERGELVALYLQNRPEFIFAWLGLWCLGCAPAAINYNLAGDALVHCLRISGARIVLVDDEEGCRGRMEEVKGVVGGDLGMETVTVDETFNTKVIPSLPTTVPEGGKLTENTSGGYPAILLYTSGTTGMPKGCAFTMSRLHQSILLRRGGMDDKDGPDGDRWYSCMPLYHGTSAIALITSLSSGISIAISRKFSVRQFWADIRDSDATAFVYVGEAARYLLAAPPSPQDKEHRVRLMYGNGLRPDIWDRFRERFGVAEVGEFFNSTEGIFALFNYNKGPFTAGSVGHHGLLLRLLMNNTYVPVAIDP…
Aspergillus luchuensis 169099	MSAIPDLPVPLPIAGSALVATLAYLNAKFSLFQDKHSISSMLSIASNSKSSERTDRVNFFYVLEQHARDPKTKDRPFIVYNGQSWTYHETYVLALRYGTWFKQVHGVKSREVVAMDFMNSSTFVFIWMGLWSIGAAPAFINYNLTGQPLTHSVRASSARLLLVEEELRQKFTSEQLELFASPDFRDGGDSVNLVFFTPEVEAQILRMEPTREDDTARSGTQLRDMATLIYTSGTTGLPKPAILPWRKVWAGAVMTNTWLKMTKDDRMFTCMPLYHSSAAILGLMPCLWTGSALIIGRKFSARSFMREAGENDATIVQYVGETMRYLLAVPPAIDPVTGENLDKKHKIRLALGNGLRPDIWNRVKERFNIPTIAEFYASTEGPGGLFNISSNDFTAGAIG…
Aspergillus clavatus 3084	MDLATVATTVAGTAVVAAYLDAKWHITKDVQYMWRVKAAEKAAAQEGQCLLGSKCVKPNLTSIIERNGQICPFYEFEKNVQKYPDHLAIWSQTGQYTFKELYEHVCQYANYFHQLGVQRGQLVAFYLTNSPEFIMAWFALLSIGSAPAAINYNLTGDALIHCLKVCGVNVLLADEDVECRGRIDASRSAIEGKLGMKILSLDESLKSHIATFPRSTPPEDLRRNLPGDAPFVLLFTSGTTGMPKAYPFSQRRFHPDIRIHRFLNIESQPGPEGDCWYNCMPLYHGTGGFMTMVALCSGTSVAIAKRFSATSFWKDIHESKATWFVYVGEVVRYLLNQPASPYDRDHRLRGMYGNGLRLDVWEKFRERFNVPDIVEFFGSSEGMFYRANMNRGPYTRGAV…
Aspergillus luchuensis 47144	ATSTGAAAIALAAYLDAKFHLTNDAASMLAQRRSLRDTAEAAAQGQLSMWPVFAATASQYPDMVCIWTREQSYTYREALAAAARYGHFYLSKGVQKGDLVAFYLQNRAEFIFAWLGLWSIGCAPAAINYNLTGDALVHCLSISGAKLLLVDPEAECMARIEERRSTIENELGMQLVTVDDTFSNHLLSFPASVPRDGQLTSHVPGEFPAILLYTSGTTGLPKGCAFTTSRLYAAQTIRNSNITNVSGPGGDRWYSAMPLYHGTSAIAMINNIVGGRSIAIAPRFSVRNFWPDVRASQATVFVYVGEVVRYLLAAPPSPQDREHGVRMMYGNGLRPDVWERFRERFGVAEVGEFFNSTEGVFGLFNLNRGPFTAGAVGHHGLLLRTSLRNTYVPVVVDAE…
Penicillium italicum 8261	MDIGTAAAALIGGATVTGYLNAKFHIQKDISTLATLKYADRQYANAIGQGQGNPWFVLLQTVKKYPNMTCLWTREKSYTYREIQDQACQYAHFYLSQGVKKGDLVALYLLNSTEFIVAWVALWSIGCAPAAINYNLTGDALLHCLKISGATILLVDKDADCRARVEESHDAITGDLGMKPMTLDSSLKAHISTFQTTLPPKELSKHIAGEYPAILLYTSGTTGMPKGCAFTMSRLYTHLFARRDLIGETPGPAGDRWYSCMPLYHGTAGISIIASLVTGISIAIAPKFSVSRFWTDVRDSESTIFVYVGETARYLLAPPPSPQDRNHKVRCMYGNGLRPDIWERFRERFGVAEVGEFFNSSEGVFGLFNYNRGPFTSGSVGHDGLIMRGILRNVFVPVA…
KatA homologs
Agaricus bisporus var bisporus (H97) 182344	MSLISSSLPARAVLRNIPGLSRAASTRARPRGLPAILEKNPDDVVITFAKRTAIGRAKKGQWKDTTVDELLCALFKATLEKTKLDPKKLDDICVGICHPPSPLYTSRAAALAADIPYTVPINTINRLCSSGLMAIRALAHAIQSGETSLGWAVGAESMSLNPRPTPDVSEVVSSHPLAHDCIQPMGWTSENVAEHYNVSRQRQDEFALISHTRASEALKKGIFADEILPVEVKGRTASVDDTVRSGVNAEGLASLKSAFPQWQPGTTTAGNASGVGDGAGLVMMTTRERAEKEGMDILGKWVGSTVVGVEPRYMGISPVFAVPKMLEQVGLKKEDVDIYEVNEAFASQFVYCVDQLRVPIEKVNPNGGSIAISHPIGLTGVRQVITGLEELRRRNEKVL…
Aspergillus japonicus 386139	MSSLPPVYIVSAARTPVGSFLGSLSSQTAPQLGSHAIKAALNKADGINPSDVQEVFFGNVLSANVGQNPARQCALGAGLEESTVCTTVNKVCASGLKAVILGAQTIMTGNADVVVAGGAESMSNAPHYLPNLRTGAKYGHQSLVDGIMKDGLTDAGKQELMGLQAEECAEDHDLSREQQDNYAIRTYEKAQAAQKAGLFDDEIAPIELPGFRGKPGVTVSQDEEPKNLNPDKLRAIKPAFIPGSGTVTAPNSSPLNDGAAAIVLVSEAKVKELNLKPVAKILGWGDAAHQPSKFTTAPALAIPKALKHAGIAQDAVDAFEINEAFSVVALANMKLLNIPEEKVNIHGGAVAIGHPIGASGARILTTLLGVLKARNGKIGCVGICNGGGGASAMVVESLVX
Fusarium oxysporum f. sp. lycopersici 10613	MFSPRGIASILVKAPSDVVILSSLRTPICRANRGSLKDAFPEELLASVLKATIDGVPNLDPSIIEDVAVGVVLYELGGSKAARMAMNHVGYPNTTSLYTVNRACSSSLQAISSTASQIRTGMISVGIGVGMESMTGSRAIPTDIWPALRESPVIDALDCILPMGITSENVAERYGISREDQDTFAVNSHLKAAEARAFGLFSDEIVPVTQKKPDGLGEVVVDTDDGIRPQASSEGLAKLKPAFRENGTSTAGNSSQVSDGAAAKKLGLSGNIMGKFVSAVTVGCAPDEMGVGPVIAIPKLLDSTGLTKDDVHRWEINEAFASQAIYCLRKLDVERAYQNNKFNPNGGAIALGHPLGATGARLTSTLLHG
Penicillium italicum 2985	MASPIPRGLRQVLQKSPNDIVILSSLRTPVTRAKKGGFKDAYPEELLASVLQATLKANPNLDPAQIDDVLIGSVLQELGGAKAGRMGQIHAGFPHSVPFNTINRQCSSGLAAITTIANGIRAGAINIGVGGGMESMTRNYGSRAIPTVLWPELKESYSQDARDCIMPMGITSENVASRYGISRADQDAFAVESHAKASAAQKAGRFDSEIVPVTTKTLDPENPDAPAKEVTVSQDDGIRHGLSLEKVGALKPAFSPTGASTAGNSSQVSDGAAAALLMRRSTAEELGLSGSIKARWVASAVAGCAPDEMGVGPAVAIPKLLQAVGVEVPEVGVWEINEAFASQALYSVRKLGIDQAKVNPNGGAIAIGHPLGATGARQLATLLPELERSGQEIGVISMC…
Phanerochaete chrysosporium 2976634	MSSFVQTLSNLAGTSAKARVTAQNDNDVVIIAAVRSAMTKGKRGGFKDTRPEEILCEVLRAVYTKAGVDPSLIEDVAVGNVLPPGGGASAARMAALAAGIPNTAAVNTVNRQCSSGLTAVTQIANEIAVGQIDIGIGAGVESMTFGYGARAQADEFSEKVLACQEAEDCLIPMGITSENVAADYGITRQQQDEFAAASYQKAAAAQKAGKFKDEIVPIKVKWVDPKTEKETEIVVDQDDGIRDGVTAQSLGKLKPAFKENGTTHAGNASQVSDGAAAVLLARRSVAKRLGLPIVGKYVTSAVVGVPPRVMGIGPAFAIPKVLEKTGLSKEDIDFYEINEAFASQAVYSVLKIGIPFEKVNINGGAIAIGHPLGMTGARQIATGLNIAKQTGGKVFVTSM…
Pleurotus ostreatus 1062741	MLHIFRRRISRSVAGIVNTRAASSQVNPSGLNAVLQKNPDDVVITFAKRTALGRARKGQLKDIPVDEMLTAMLKATFAQTHLDPSKIEDICVGTCHPPSPLYVSRAAALAAGIPSHVPITTVNRLCSSGLMSIRTIAHAIQAGEITLGLAIGVESMSLNPRPTPELVDTVSSHSKAADAIQPMGWTSEMVALDYNVPRTKQDEYALLSHTRANEASSQGILAEEILPIEIRGTTISVDDTIRPNVTMESLTALKPAFPQWAPATTTAGNASGIGDGAAICIMTTRERAEKEGMPIIGKWVGAAVVGVEPKHMGVGPIDAIPKVLDQFGLKKEDIDLWEINEAFASQFAFCVEELGIPIEKINVNGGSIAITHPVGMTGTRQVATGLAELRRSGGHLLCT…
Trichoderma harzianum 494236	MSSKGLAAVLSKAPSDIVILSSLRTPICRSYKGHLKDAYPEELLSAVLKATRLAVPEMDPALVDDVGVGVVLSELGGSKAGRMALNHAGYPNSTSLFTANRACASSLQSISLVAAEIQNGMVDVGIGAGMESMTRNYGSKAVPVDVWPALRTSEAKHVRDCVMPMGLTSENVAERYGVDRGIQDQVAAESHVRAARARDAGWFDSQIVPVTTRFQEVDKQGNKVGEEQQITVTRDDGIRTGVTAEALAKLKPAFKPDGKSTAGNSSQISDGAAATLLMRRSTATELGLSGRIMGKFVGATTVGCDPDEMGIGPALAIPKLLNRLGLKKEDVDRWEINEAFASQVVYCLRELGLMEAWEKGKVNPDGGAIALGHPLGATGARMTSTLMHGLARQGGEVGV…
Trichoderma reesei 111760	MSKGLAAILTKSPSDTVILSSLRTPICRSYKGGLKDAYPEELLAAVLKATREAVPELDAAVVDDVGVGVVLSELGGSKAARMALNHAGYPTSTSLFTANRACASSLQSIALVAAQIGAGMVDAGIGAGMESMTRNYGSKAIPVNVWPALKQSDEKNVRDCVMPMGLTAENVAVRYGVGRAVQDQVAAESHVRAARARDRGWFDEEIVPVRTRFQDVDKQGNPVGEGQPREITVARDDGIRDGVTVEALGRLKPAFTEDGTSTAGNSSQISDGAAATLLMRRSTATELGLGHRVMGKFVAAATAGCDPDEMGVGPAVVIPRLLRRLGLEREDVDRWEINEAFASQTVYCLRELGLMEAWERGRVNPDGGAIALGHPLGATGARMTSTLMHGLKREGGRVG…
Trichoderma reesei 118508	MGAVDRISQVAGQLTGNPTAGGREKLLEKHPDDVVVTACCRSAFTKGGKGGFKDTPAADIMAGILRAILDRSKINPALVEDIAVGTVLAPGGGATEMRAAAFVAGFTEDTAVRTLNRQCSSGLQACIDVANQIKTGMIDIGIGAGVESMSLNYGPGAVSEFSEDFAKNKEAANCKVPMGVLSEAMAKDLGISRASQDAFAAASYQKAIKAQKEGLFNDEIVPLKVRVQDPKTEEWKEIVVDRDDGVRDGITAESLGKIRPAFAKDGSIHAGNASQVSDGAAAVLLMRRSTAEKLGQTILGKYVAGAVVGVKPLLMGQGPWKAIPKALQKAGISKDDVDIYEINEAFASQCLWCANQLGIPQDKINPKGGAIAFGHPLGCTGARQVSTLLYELKRTGKKI…

## Sheet: Table S4
Supplemental table S4. Blasts hits of HcsA and KatA in Eurotiomycetes.
		HcsA					KatA
Genome	Family	Number of hits	Best hit (gene ID)	identity (%)	e-value		Number of hits	Best hit (gene ID)	identity (%)	e-value	Neighboring
Arthroderma benhamiae CBS 112371	Arthrodermataceae	12	2516	43.1	1.09e-85		4	3429	60.8	2.23e-141	No
Aspergillus aculeatinus CBS 121060 v1.0	Trichocomaceae	16	364760	85	0		6	364762	84.6	0	Yes
Aspergillus carbonarius ITEM 5010	Trichocomaceae	17	126564	86.5	0		9	203441	88.6	0	Yes
Aspergillus clavatus NRRL 1	Trichocomaceae	17	957	79.6	0		6	956	83.2	0	Yes
Aspergillus flavus NRRL3357	Trichocomaceae	17	36302	82.2	0		6	36301	82.9	0	Yes
Aspergillus fumigatus A1163	Trichocomaceae	14	101809	80.6	0		6	101808	83.8	0	Yes
Aspergillus japonicus CBS 114.51 v1.0	Trichocomaceae	18	387306	84.9	0		6	387304	85	0	Yes
Aspergillus luchuensis CBS 106.47 v1.0	Trichocomaceae	13	38947	97.4	0		6	38945	92.4	0	Yes
Aspergillus nidulans	Trichocomaceae	14	4433	73.4	0		7	4432	79.6	0	Yes
Aspergillus niger NRRL3	Trichocomaceae	17	5989	100	0		6	5990	93.6	0	Yes
Aspergillus oryzea RIB40	Trichocomaceae	14	5252	81.4	0		6	5251	82.9	0	Yes
Aspergillus sydowii CBS 593.65 v1.0	Trichocomaceae	19	952102	75.6	0		8	44848	79.6	0	Yes
Aspergillus terreus NIH 2624	Trichocomaceae	17	5005	74	0		6	5006	83.8	0	Yes
Aspergillus wentii v1.0	Trichocomaceae	16	44259	81.6	0		7	44257	82.7	0	Yes
Aspergillus zonatus v1.0	Trichocomaceae	15	151500	38.7	1.29e-82		8	1054710	62.9	2.73e-90	No
Blastomyces dermatitidis SLH14081	Ajellomycetaceae	17	182212	60.3	0		5	182211	73	0	Yes
Byssochlamys spectabilis No. 5	Trichocomaceae	13	7929	68.7	0		7	7928	77	0	Yes
Cladophialophora bantiana CBS 173.52	Herpotrichiellaceae	26	130903	56	0		10	130902	67.3	0	Yes
Cladophialophora carrionii CBS 160.54	Herpotrichiellaceae	16	111495	55.4	2.08e-155		8	111496	64.8	1.1e-125	Yes
Cladophialophora psammophila CBS 110553	Herpotrichiellaceae	22	145660	56.1	3.39e-153		10	145661	62.6	5.52e-117	Yes
Cladophialophora yegresii CBS 114405	Herpotrichiellaceae	16	62	56.2	1.44e-158		7	63	61.7	2.27e-114	Yes
Coccodinium bartschii CBS 121709	Coccodiniaceae	10	439506	54.3	0		5	683573	64.1	5.59e-87	No
Endocarpon pusillum Z07020	Verrucariaceae	9	1941	41.3	4.59e-95		5	856	64.1	2.1e-85	No
Exophiala mesophila CBS40295	Herpotrichiellaceae	16	119957	55.9	0		7	109956	65.3	4.45e-174	Yes
Exophiala oligosperma CBS72588	Herpotrichiellaceae	18	135485	38.2	5.19e-86		8	138844	59.2	1.37e-116	No
Exophiala sideris CBS121828	Herpotrichiellaceae	13	119960	55.3	1.58e-156		7	19959	63.4	2.72e-118	Yes
Exophiala spinifera CBS89968	Herpotrichiellaceae	17	6488	54	1.72e-150		7	6489	59.7	7.46e-83	Yes
Fonsecaea monophora CBS 269.37	Herpotrichiellaceae	22	3329	56.9	7.84e-155		9	3330	63.2	6.92e-117	Yes
Fonsecaea nubica CBS 269.64	Herpotrichiellaceae	21	5214	56.9	2.68e-154		10	5213	63.7	3.62e-117	Yes
Histoplasma capsulatum NAm1	Ajellomycetaceae	11	8506	56.7	0		7	8505	61.5	4.92e-80	Yes
Microsporum canis CBS 113480	Arthrodermataceae	13	7367	44.1	5.07e-87		4	1261	62	1.74e-85	No
Monascus purpureus v1.0	Monascaceae	10	518500	74.2	0		6	502221	78.4	0	No*
Monascus ruber NRRL 1597 v1.0	Monascaceae	12	414612	74.2	0		6	461331	78.6	0	No*
Paecilomyces variotii CBS 101075	Trichocomaceae	12	261024	69.7	0		7	401869	75.3	0	Yes
Paracoccidioides brasiliensis Pb03	Ajellomycetaceae	10	6367	42.7	2.76e-88		6	747	77.1	0	No
Penicillium chrysogenum Wisconsin 54-1255	Trichocomaceae	17	140616	75.4	0		6	140615	80.5	0	Yes
Penicillium digitatum PHI26	Trichocomaceae	12	5143	74.2	0		7	5144	80.9	0	Yes
Penicillium expansum ATCC 24692	Trichocomaceae	16	411409	73.7	0		7	338158	81.6	0	Yes
Penicillium oxalicum 114-2	Trichocomaceae	14	3099	77.3	0		6	3098	73.9	0	Yes
Penicillium steckii IBT 24891	Trichocomaceae	14	812	75.8	0		7	813	79.1	0	Yes
Penicillium subrubescens FBCC1632 / CBS132785	Trichocomaceae	15	10634	78.5	0		7	10633	77	0	Yes
Penicillium vulpinum IBT 29486	Trichocomaceae	13	8959	73.1	0		7	8985	78.5	0	Yes
Phaeomoniella chlamydospora UCRPC4	Togniniaceae	12	6532	52.9	0		5	6412	66.9	1.71e-141	No
Phaeomoniellales sp. NC0930	Togniniaceae	18	325623	47.7	0		5	346847	63.9	2.63e-88	No
Talaromyces aculeatus ATCC 10409	Trichocomaceae	23	365784	68.2	0		8	434795	75.5	0	Yes
Talaromyces stipitatus ATCC 10500	Trichocomaceae	13	9745	67.7	0		8	9746	79.3	0	Yes
Thermoascus aurantiacus ATCC26904	Trichocomaceae	11	404054	71.7	0		7	547606	78.2	0	Yes
Thermomyces lanuginosus SSBP	Trichocomaceae	7	4092	69.6	0		6	4093	75.1	0	Yes
Trichophyton rubrum CBS 118892	Arthrodermataceae	11	6132	42.4	7.02e-84		4	1849	61.5	9.71e-87	No
Uncinocarpus reesii UAMH 1704	Onygenaceae	8	3430	41.3	8.7e-49		5	3476	62.4	5.9e-86	No
* homologs are seperated by 5 genes
